# Supplementary material for: Duration of Cattle Ranching Affects Dung Beetle Diversity and Secondary Seed Removal in Tropical Dry Forest Landscapes
Source: Insects. 2024 Sep 27;15(10):749. doi: 10.3390/insects15100749 (PMC11508350; doi:10.3390/insects15100749)
Supplement: Supplementary file 1 [file insects-15-00749-s001.zip]

Archive with 1 entries (1 files):
- insects-3206193-supplementary.jpg
